# Supplementary material for: Rearrangements, Expression, and Clinical Significance of MYB and MYBL1 in Adenoid Cystic Carcinoma: A Multi-Institutional Study
Source: Cancers (Basel). 2022 Jul 28;14(15):3691. doi: 10.3390/cancers14153691 (PMC9367430; doi:10.3390/cancers14153691)
Supplement: Supplementary file 1 [file cancers-14-03691-s001.zip]

Archive with 1 entries (1 files):
- cancers-1796000-supplementary.pdf
